# Supplementary material for: ﻿Morphological and phylogenetic analyses reveal three new species and one new record of Tubeufia (Tubeufiales, Tubeufiaceae) from southern China
Source: MycoKeys. 2023 Aug 14;99:87–108. doi: 10.3897/mycokeys.99.107606 (PMC10442694; doi:10.3897/mycokeys.99.107606)
Supplement: XML Treatment for Tubeufia guttulata [file mycokeys.99.107606-treatment1.xml]

<!DOCTYPE tp:taxon-treatment
  PUBLIC "-//TaxonX//DTD Taxonomic Treatment Publishing DTD v0 20100105//EN" "tax-treatment-NSO.dtd">
<tp:taxon-treatment xmlns:tp="http://www.plazi.org/taxpub"><tp:treatment-meta><kwd-group><label>Taxon classification</label><kwd>
                <named-content content-type="kingdom">Fungi</named-content>
              </kwd><kwd>
                <named-content content-type="order">Tubeufiales</named-content>
              </kwd><kwd>
                <named-content content-type="family">Tubeufiaceae</named-content>
              </kwd></kwd-group><mixed-citation publication-type="journal"><person-group><name><surname>Ma</surname><given-names>Jian</given-names></name><name><surname>Zhang</surname><given-names>Li-Juan</given-names></name><name><surname>Boonmee</surname><given-names>Saranyaphat</given-names></name><name><surname>Xiao</surname><given-names>Xing-Juan</given-names></name><name><surname>Liu</surname><given-names>Ning-Guo</given-names></name><name><surname>Xiao</surname><given-names>Yuan-Pin</given-names></name><name><surname>Luo</surname><given-names>Zong-Long</given-names></name><name><surname>Lu</surname><given-names>Yong-Zhong</given-names></name></person-group><article-title>﻿Morphological and phylogenetic analyses reveal three new species and one new record of <italic><tp:taxon-name><tp:taxon-name-part taxon-name-part-type="genus" reg="Tubeufia">Tubeufia</tp:taxon-name-part></tp:taxon-name></italic> (<tp:taxon-name><tp:taxon-name-part taxon-name-part-type="order">Tubeufiales</tp:taxon-name-part></tp:taxon-name>, <tp:taxon-name><tp:taxon-name-part taxon-name-part-type="genus" reg="Tubeufiaceae">Tubeufiaceae</tp:taxon-name-part></tp:taxon-name>) from southern China</article-title><source>MycoKeys</source><day>14</day><month>08</month><year>2023</year><volume>99</volume><fpage>87</fpage><lpage>108</lpage><pub-id pub-id-type="doi">10.3897/mycokeys.99.107606</pub-id></mixed-citation></tp:treatment-meta><tp:nomenclature><label>﻿</label><tp:taxon-name>
              <object-id xmlns:xlink="http://www.w3.org/1999/xlink" content-type="arpha" xlink:type="simple">31A04162-1662-5665-B2AC-F98EE1C37409</object-id>
              <tp:taxon-name-part taxon-name-part-type="genus" reg="Tubeufia">Tubeufia</tp:taxon-name-part>
              <tp:taxon-name-part taxon-name-part-type="species" reg="guttulata">guttulata</tp:taxon-name-part>
              <object-id xmlns:xlink="http://www.w3.org/1999/xlink" content-type="mycobank" xlink:type="simple">900504</object-id>
              <object-id xmlns:xlink="http://www.w3.org/1999/xlink" xlink:type="simple">Facesoffungi Number: FoF14265</object-id>
            </tp:taxon-name><tp:taxon-authority>J. Ma &amp; Y.Z. Lu</tp:taxon-authority><tp:taxon-status xmlns:xlink="http://www.w3.org/1999/xlink" xlink:type="simple">sp. nov.</tp:taxon-status><xref ref-type="fig" rid="F2">Fig. 2</xref></tp:nomenclature><tp:treatment-sec sec-type="etymology" id="SECID0ENGBK"><title>Etymology.</title><p>The epithet ‘‘<italic><tp:taxon-name><tp:taxon-name-part taxon-name-part-type="genus" reg="Tubeufia"/><tp:taxon-name-part taxon-name-part-type="species" reg="guttulata">guttulata</tp:taxon-name-part></tp:taxon-name></italic>’’ refers to the guttulate conidia of this taxon.</p></tp:treatment-sec><tp:treatment-sec sec-type="Holotype" id="SECID0E4GBK"><title>Holotype.</title><p><named-content xmlns:xlink="http://www.w3.org/1999/xlink" content-type="dwc:institutional_code" xlink:title="Herbarium of Kunming Institute of Botany, Chinese Academy of Sciences" xlink:href="http://grbio.org/institution/kunming-institute-botany-chinese-academy-sciences" xlink:type="simple">HKAS</named-content> 128936</p></tp:treatment-sec><tp:treatment-sec sec-type="description" id="SECID0ELHBK"><title>Description.</title><p><bold><italic>Saprobic</italic></bold> on decaying wood in a terrestrial habitat. <bold><italic>Sexual morph</italic></bold> Undetermined. <bold><italic>Asexual morph</italic></bold> Hyphomycetous, helicosporous. <bold><italic>Colonies</italic></bold> on natural substrate superficial, effuse, gregarious, white. <bold><italic>Mycelium</italic></bold> partly immersed, hyaline to pale brown, septate, branched hyphae, smooth, with masses of crowded, glistening conidia. <bold><italic>Conidiophores</italic></bold> macronematous, mononematous, flexuous, cylindrical, branched or unbranched, septate, 101–247 μm long, 5.5–8 μm wide (x̄ = 165 × 7 μm, n = 20), the lower part pale brown and the upper part hyaline, smooth-walled. <bold><italic>Conidiogenous cells</italic></bold> holoblastic, mono- to polyblastic, integrated, sympodial, intercalary or terminal, cylindrical, with a denticulate protrusion, truncate at apex after conidial secession, 9–16 μm long, 4–6 μm wide (x̄ = 12 × 5 μm, n = 25), hyaline to pale brown, smooth-walled. <bold><italic>Conidia</italic></bold> solitary, acropleurogenous, helicoid, rounded at tip, 25–34 μm diam and conidial filament 4–6 μm wide (x̄ = 29 × 5 μm, n = 30), 170–220 μm long (x̄ = 189 μm, n = 30), indistinctly septate, coiled 1<sup>1</sup>/<sub>4</sub>–2<sup>1</sup>/<sub>4</sub> times, becoming uncoiled in water, guttulate, hyaline, smooth-walled.</p><fig id="F2" position="float" orientation="portrait"><object-id xmlns:xlink="http://www.w3.org/1999/xlink" content-type="doi" xlink:type="simple">10.3897/mycokeys.99.107606.figure2</object-id><object-id xmlns:xlink="http://www.w3.org/1999/xlink" content-type="arpha" xlink:type="simple">5E9F6A47-A7B1-531A-A038-2B987AC6BC22</object-id><label>Figure 2.</label><caption><p><italic><tp:taxon-name><tp:taxon-name-part taxon-name-part-type="genus" reg="Tubeufia">Tubeufia</tp:taxon-name-part><tp:taxon-name-part taxon-name-part-type="species" reg="guttulata">guttulata</tp:taxon-name-part></tp:taxon-name></italic> (<named-content xmlns:xlink="http://www.w3.org/1999/xlink" content-type="dwc:institutional_code" xlink:title="Herbarium of Kunming Institute of Botany, Chinese Academy of Sciences" xlink:href="http://grbio.org/institution/kunming-institute-botany-chinese-academy-sciences" xlink:type="simple">HKAS</named-content> 128936, holotype) <bold>a, b</bold> colonies on the host surface <bold>c–e</bold> conidiophores, conidiogenous cells and conidia <bold>f–i</bold> conidiogenous cells bearing conidia <bold>j</bold> germinated conidium <bold>k–p</bold> conidia <bold>q, r</bold> colonies on <abbrev xmlns:xlink="http://www.w3.org/1999/xlink" xlink:title="Potato Dextrose Agar" id="ABBRID0E1JBK" xlink:type="simple">PDA</abbrev>, <bold>q</bold> from above <bold>r</bold> from below. Scale bars: 50 μm (<bold>c–e</bold>); 20 μm (<bold>h–p</bold>); 10 μm (<bold>f, g</bold>).</p></caption><graphic xmlns:xlink="http://www.w3.org/1999/xlink" xlink:href="mycokeys-99-087-g002.jpg" position="float" orientation="portrait" xlink:type="simple" id="oo_892471.jpg"><uri content-type="original_file" xlink:type="simple">https://binary.pensoft.net/fig/892471</uri></graphic></fig></tp:treatment-sec><tp:treatment-sec sec-type="description" id="SECID0ENKBK"><title>Culture characteristics.</title><p>Conidia germinating on water agar and producing germ tubes within 8 h. Colonies on <abbrev xmlns:xlink="http://www.w3.org/1999/xlink" xlink:title="Potato Dextrose Agar" id="ABBRID0ETKBK" xlink:type="simple">PDA</abbrev> circular with umbonate surface and undulate edge. Growth rate 21 mm diam in 42 days at 25 °C, with a brown center with pale brown edges on <abbrev xmlns:xlink="http://www.w3.org/1999/xlink" xlink:title="Potato Dextrose Agar" id="ABBRID0EXKBK" xlink:type="simple">PDA</abbrev>.</p></tp:treatment-sec><tp:treatment-sec sec-type="material" id="SECID0E2KBK"><title>Material examined.</title><p>China, Hainan Province, Wuzhishan City, Shui Man Town, Wuzhishan National Nature Reserve, <named-content xmlns:xlink="http://www.w3.org/1999/xlink" content-type="dwc:verbatimCoordinates" xlink:type="simple"><named-content content-type="geo-json" specific-use="{&#34;type&#34;:&#34;Point&#34;,&#34;coordinates&#34;:[110.050000,19.533333]}" id="NCID0EELBK" xlink:type="simple">18°92′N, 109°63′E</named-content></named-content>, on rotting wood in a terrestrial habitat, 26 December 2021, Jian Ma, WZS70 (<named-content xmlns:xlink="http://www.w3.org/1999/xlink" content-type="dwc:institutional_code" xlink:title="Herbarium of Kunming Institute of Botany, Chinese Academy of Sciences" xlink:href="http://grbio.org/institution/kunming-institute-botany-chinese-academy-sciences" xlink:type="simple">HKAS</named-content> 128936, holotype; <abbrev xmlns:xlink="http://www.w3.org/1999/xlink" content-type="institution" xlink:title="Herbarium of Guizhou Academy of Agriculture Sciences" id="ABBRID0EQLBK" xlink:type="simple">GZAAS</abbrev> 23–0408, isotype), ex-type living cultures <abbrev xmlns:xlink="http://www.w3.org/1999/xlink" content-type="institution" xlink:title="China General Microbiological Culture Collection Center" id="ABBRID0EVLBK" xlink:type="simple">CGMCC</abbrev>, <abbrev xmlns:xlink="http://www.w3.org/1999/xlink" content-type="institution" xlink:title="Guizhou Culture Collection, China" id="ABBRID0E1LBK" xlink:type="simple">GZCC</abbrev> 23–0404; <italic>Ibid</italic>., WZS99 (<abbrev xmlns:xlink="http://www.w3.org/1999/xlink" content-type="institution" xlink:title="Herbarium of Guizhou Academy of Agriculture Sciences" id="ABBRID0EBMBK" xlink:type="simple">GZAAS</abbrev> 23–0593, paratype), living culture <abbrev xmlns:xlink="http://www.w3.org/1999/xlink" content-type="institution" xlink:title="Guizhou Culture Collection, China" id="ABBRID0EGMBK" xlink:type="simple">GZCC</abbrev> 23–0590.</p></tp:treatment-sec><tp:treatment-sec sec-type="notes" id="SECID0ELMBK"><title>Notes.</title><p><italic><tp:taxon-name><tp:taxon-name-part taxon-name-part-type="genus" reg="Tubeufia">Tubeufia</tp:taxon-name-part><tp:taxon-name-part taxon-name-part-type="species" reg="guttulata">guttulata</tp:taxon-name-part></tp:taxon-name></italic> is a sister species to <italic><tp:taxon-name><tp:taxon-name-part taxon-name-part-type="genus" reg="Tubeufia">T.</tp:taxon-name-part><tp:taxon-name-part taxon-name-part-type="species" reg="cocois">cocois</tp:taxon-name-part></tp:taxon-name></italic> with 100% <abbrev xmlns:xlink="http://www.w3.org/1999/xlink" xlink:title="Maximum likelihood" id="ABBRID0EHNBK" xlink:type="simple">ML</abbrev>/1.00 PP supports, however, the phylogenetic tree shows that they are distinct species. Morphologically, <italic><tp:taxon-name><tp:taxon-name-part taxon-name-part-type="genus" reg="Tubeufia">Tubeufia</tp:taxon-name-part><tp:taxon-name-part taxon-name-part-type="species" reg="guttulata">guttulata</tp:taxon-name-part></tp:taxon-name></italic> differs from <italic><tp:taxon-name><tp:taxon-name-part taxon-name-part-type="genus" reg="Tubeufia">T.</tp:taxon-name-part><tp:taxon-name-part taxon-name-part-type="species" reg="cocois">cocois</tp:taxon-name-part></tp:taxon-name></italic> in that it has longer conidiophores (101–247 μm vs. 38–123 μm) and larger conidia (170–220 μm vs. 116–136 μm). In addition, the helicoid conidia of <italic><tp:taxon-name><tp:taxon-name-part taxon-name-part-type="genus" reg="Tubeufia">T.</tp:taxon-name-part><tp:taxon-name-part taxon-name-part-type="species" reg="guttulata">guttulata</tp:taxon-name-part></tp:taxon-name></italic> become uncoiled in water, while <italic><tp:taxon-name><tp:taxon-name-part taxon-name-part-type="genus" reg="Tubeufia">T.</tp:taxon-name-part><tp:taxon-name-part taxon-name-part-type="species" reg="cocois">cocois</tp:taxon-name-part></tp:taxon-name></italic> are coiled (<xref ref-type="bibr" rid="B47">Tian et al. 2022</xref>).</p></tp:treatment-sec><ref-list><ref id="B47"><mixed-citation xmlns:xlink="http://www.w3.org/1999/xlink" xlink:type="simple"><person-group><name name-style="western"><surname>Tian</surname><given-names>XG</given-names></name><name name-style="western"><surname>Karunarathna</surname><given-names>SC</given-names></name><name name-style="western"><surname>Xu</surname><given-names>RJ</given-names></name><name name-style="western"><surname>Lu</surname><given-names>YZ</given-names></name><name name-style="western"><surname>Suwannarach</surname><given-names>N</given-names></name><name name-style="western"><surname>Mapook</surname><given-names>A</given-names></name><name name-style="western"><surname>Bao</surname><given-names>DF</given-names></name><name name-style="western"><surname>Xu</surname><given-names>JC</given-names></name><name name-style="western"><surname>Tibpromma</surname><given-names>S</given-names></name></person-group> (<year>2022</year>) <article-title>Three new species, two new records and four new collections of <tp:taxon-name><tp:taxon-name-part taxon-name-part-type="genus">Tubeufiaceae</tp:taxon-name-part></tp:taxon-name> from Thailand and China.</article-title><source>Journal of <tp:taxon-name><tp:taxon-name-part taxon-name-part-type="kingdom">Fungi</tp:taxon-name-part></tp:taxon-name></source><volume>8</volume>(<issue>2</issue>): <fpage>206</fpage>. <ext-link xlink:href="10.3390/jof8020206" ext-link-type="doi" xlink:type="simple">https://doi.org/10.3390/jof8020206</ext-link></mixed-citation></ref></ref-list></tp:taxon-treatment>
