# Supplementary material for: ﻿Morphological and phylogenetic analyses reveal three new species and one new record of Tubeufia (Tubeufiales, Tubeufiaceae) from southern China
Source: MycoKeys. 2023 Aug 14;99:87–108. doi: 10.3897/mycokeys.99.107606 (PMC10442694; doi:10.3897/mycokeys.99.107606)
Supplement: XML Treatment for Tubeufia hainanensis [file mycokeys.99.107606-treatment2.xml]

<!DOCTYPE tp:taxon-treatment
  PUBLIC "-//TaxonX//DTD Taxonomic Treatment Publishing DTD v0 20100105//EN" "tax-treatment-NSO.dtd">
<tp:taxon-treatment xmlns:tp="http://www.plazi.org/taxpub"><tp:treatment-meta><kwd-group><label>Taxon classification</label><kwd>
                <named-content content-type="kingdom">Fungi</named-content>
              </kwd><kwd>
                <named-content content-type="order">Tubeufiales</named-content>
              </kwd><kwd>
                <named-content content-type="family">Tubeufiaceae</named-content>
              </kwd></kwd-group><mixed-citation publication-type="journal"><person-group><name><surname>Ma</surname><given-names>Jian</given-names></name><name><surname>Zhang</surname><given-names>Li-Juan</given-names></name><name><surname>Boonmee</surname><given-names>Saranyaphat</given-names></name><name><surname>Xiao</surname><given-names>Xing-Juan</given-names></name><name><surname>Liu</surname><given-names>Ning-Guo</given-names></name><name><surname>Xiao</surname><given-names>Yuan-Pin</given-names></name><name><surname>Luo</surname><given-names>Zong-Long</given-names></name><name><surname>Lu</surname><given-names>Yong-Zhong</given-names></name></person-group><article-title>﻿Morphological and phylogenetic analyses reveal three new species and one new record of <italic><tp:taxon-name><tp:taxon-name-part taxon-name-part-type="genus" reg="Tubeufia">Tubeufia</tp:taxon-name-part></tp:taxon-name></italic> (<tp:taxon-name><tp:taxon-name-part taxon-name-part-type="order">Tubeufiales</tp:taxon-name-part></tp:taxon-name>, <tp:taxon-name><tp:taxon-name-part taxon-name-part-type="genus" reg="Tubeufiaceae">Tubeufiaceae</tp:taxon-name-part></tp:taxon-name>) from southern China</article-title><source>MycoKeys</source><day>14</day><month>08</month><year>2023</year><volume>99</volume><fpage>87</fpage><lpage>108</lpage><pub-id pub-id-type="doi">10.3897/mycokeys.99.107606</pub-id></mixed-citation></tp:treatment-meta><tp:nomenclature><label>﻿</label><tp:taxon-name>
              <object-id xmlns:xlink="http://www.w3.org/1999/xlink" content-type="arpha" xlink:type="simple">90623600-F6AF-5930-8E65-7076A4C54FC7</object-id>
              <tp:taxon-name-part taxon-name-part-type="genus" reg="Tubeufia">Tubeufia</tp:taxon-name-part>
              <tp:taxon-name-part taxon-name-part-type="species" reg="hainanensis">hainanensis</tp:taxon-name-part>
              <object-id xmlns:xlink="http://www.w3.org/1999/xlink" content-type="mycobank" xlink:type="simple">900505</object-id>
              <object-id xmlns:xlink="http://www.w3.org/1999/xlink" xlink:type="simple">Facesoffungi Number: FoF14266</object-id>
            </tp:taxon-name><tp:taxon-authority>J. Ma &amp; Y.Z. Lu</tp:taxon-authority><tp:taxon-status xmlns:xlink="http://www.w3.org/1999/xlink" xlink:type="simple">sp. nov.</tp:taxon-status><xref ref-type="fig" rid="F3">Fig. 3</xref></tp:nomenclature><tp:treatment-sec sec-type="etymology" id="SECID0EMQBK"><title>Etymology.</title><p>The epithet ‘‘<italic><tp:taxon-name><tp:taxon-name-part taxon-name-part-type="genus" reg="Tubeufia"/><tp:taxon-name-part taxon-name-part-type="species" reg="hainanensis">hainanensis</tp:taxon-name-part></tp:taxon-name></italic>’’ refers to the collecting site.</p></tp:treatment-sec><tp:treatment-sec sec-type="Holotype" id="SECID0E3QBK"><title>Holotype.</title><p><named-content xmlns:xlink="http://www.w3.org/1999/xlink" content-type="dwc:institutional_code" xlink:title="Herbarium of Kunming Institute of Botany, Chinese Academy of Sciences" xlink:href="http://grbio.org/institution/kunming-institute-botany-chinese-academy-sciences" xlink:type="simple">HKAS</named-content> 125884.</p></tp:treatment-sec><tp:treatment-sec sec-type="description" id="SECID0EKRBK"><title>Description.</title><p><bold><italic>Saprobic</italic></bold> on decaying wood in moist ground. <bold><italic>Sexual morph</italic></bold> Undetermined. <bold><italic>Asexual morph</italic></bold> Hyphomycetous, helicosporous. <bold><italic>Colonies</italic></bold> on natural substrate superficial, effuse, gregarious, white. <bold><italic>Mycelium</italic></bold> superficial, partly immersed, hyaline to pale brown, septate, branched hyphae, smooth. <bold><italic>Conidiophores</italic></bold> macronematous, mononematous, straight to slightly flexuous, cylindrical, unbranched, septate, 44–56 μm long, 4–5 μm wide, pale brown to hyaline, smooth-walled. <bold><italic>Conidiogenous cells</italic></bold> holoblastic, mono- to polyblastic, integrated, sympodial, intercalary or terminal, cylindrical, with a denticulate protrusion, truncate at apex after conidial secession, 8–14 μm long, 3–5 μm wide (x̄= 9.5 × 4 μm, n = 20), hyaline to pale brown, smooth-walled. <bold><italic>Conidia</italic></bold> solitary, acropleurogenous, helicoid, rounded at tip, 16–21 μm diam conidial filament 1.5–4 μm wide (x̄ = 19 × 3 μm, n = 30), 127–175 μm long (x̄ = 144 μm, n = 30), indistinctly septate, coiled 3<sup>1</sup>/<sub>2</sub>–3<sup>3</sup>/<sub>4</sub> times, becoming uncoiled in water, guttulate, hyaline, smooth-walled.</p><fig id="F3" position="float" orientation="portrait"><object-id xmlns:xlink="http://www.w3.org/1999/xlink" content-type="doi" xlink:type="simple">10.3897/mycokeys.99.107606.figure3</object-id><object-id xmlns:xlink="http://www.w3.org/1999/xlink" content-type="arpha" xlink:type="simple">E58DD0CE-04BA-589A-870C-AF8F7C062728</object-id><label>Figure 3.</label><caption><p><italic><tp:taxon-name><tp:taxon-name-part taxon-name-part-type="genus" reg="Tubeufia">Tubeufia</tp:taxon-name-part><tp:taxon-name-part taxon-name-part-type="species" reg="hainanensis">hainanensis</tp:taxon-name-part></tp:taxon-name></italic> (<named-content xmlns:xlink="http://www.w3.org/1999/xlink" content-type="dwc:institutional_code" xlink:title="Herbarium of Kunming Institute of Botany, Chinese Academy of Sciences" xlink:href="http://grbio.org/institution/kunming-institute-botany-chinese-academy-sciences" xlink:type="simple">HKAS</named-content> 125884, holotype) <bold>a, b</bold> colonies on the host surface <bold>c–e</bold> conidiophores, conidiogenous cells and conidia <bold>f–h</bold> conidiogenous cells bearing conidia <bold>j–o</bold> conidia <bold>i</bold> germinated conidium <bold>p, q</bold> colonies on <abbrev xmlns:xlink="http://www.w3.org/1999/xlink" xlink:title="Potato Dextrose Agar" id="ABBRID0EZTBK" xlink:type="simple">PDA</abbrev>, <bold>p</bold> from above <bold>q</bold> from below. Scale bars: 20 μm (<bold>c–e, i–l</bold>); 10 μm (<bold>f–h, m–o</bold>).</p></caption><graphic xmlns:xlink="http://www.w3.org/1999/xlink" xlink:href="mycokeys-99-087-g003.jpg" position="float" orientation="portrait" xlink:type="simple" id="oo_892472.jpg"><uri content-type="original_file" xlink:type="simple">https://binary.pensoft.net/fig/892472</uri></graphic></fig></tp:treatment-sec><tp:treatment-sec sec-type="description" id="SECID0EKUBK"><title>Culture characteristics.</title><p>Conidia germinating on water agar and producing germ tubes within 8 h. Colonies on <abbrev xmlns:xlink="http://www.w3.org/1999/xlink" xlink:title="Potato Dextrose Agar" id="ABBRID0EQUBK" xlink:type="simple">PDA</abbrev> circular with umbonate surface and undulate edge. Growth rate 43 mm diam in 50 days at 25 °C, with a pale brown surface.</p></tp:treatment-sec><tp:treatment-sec sec-type="material" id="SECID0EUUBK"><title>Material examined.</title><p>China, Hainan Province, Haikou City, Xiuying District, Ecological leisure trail, <named-content xmlns:xlink="http://www.w3.org/1999/xlink" content-type="dwc:verbatimCoordinates" xlink:type="simple"><named-content content-type="geo-json" specific-use="{&#34;type&#34;:&#34;Point&#34;,&#34;coordinates&#34;:[110.416667,20.016667]}" id="NCID0E4UBK" xlink:type="simple">20°01′N, 110°25′E</named-content></named-content>, on decaying wood in terrestrial habitat, 10 August 2021, Jian Ma, HK1 (<named-content xmlns:xlink="http://www.w3.org/1999/xlink" content-type="dwc:institutional_code" xlink:title="Herbarium of Kunming Institute of Botany, Chinese Academy of Sciences" xlink:href="http://grbio.org/institution/kunming-institute-botany-chinese-academy-sciences" xlink:type="simple">HKAS</named-content> 125884, holotype; <abbrev xmlns:xlink="http://www.w3.org/1999/xlink" content-type="institution" xlink:title="Herbarium of Guizhou Academy of Agriculture Sciences" id="ABBRID0EJVBK" xlink:type="simple">GZAAS</abbrev> 22–2015, isotype), ex-type living cultures <abbrev xmlns:xlink="http://www.w3.org/1999/xlink" content-type="institution" xlink:title="China General Microbiological Culture Collection Center" id="ABBRID0EOVBK" xlink:type="simple">CGMCC</abbrev>, <abbrev xmlns:xlink="http://www.w3.org/1999/xlink" content-type="institution" xlink:title="Guizhou Culture Collection, China" id="ABBRID0ETVBK" xlink:type="simple">GZCC</abbrev> 22–2015; <italic>Ibid.</italic>, HK1-2 (<named-content xmlns:xlink="http://www.w3.org/1999/xlink" content-type="dwc:institutional_code" xlink:title="Herbarium of Kunming Institute of Botany, Chinese Academy of Sciences" xlink:href="http://grbio.org/institution/kunming-institute-botany-chinese-academy-sciences" xlink:type="simple">HKAS</named-content> 125883, paratype), living culture <abbrev xmlns:xlink="http://www.w3.org/1999/xlink" content-type="institution" xlink:title="Guizhou Culture Collection, China" id="ABBRID0ECWBK" xlink:type="simple">GZCC</abbrev> 23–0589.</p></tp:treatment-sec><tp:treatment-sec sec-type="notes" id="SECID0EHWBK"><title>Notes.</title><p><italic><tp:taxon-name><tp:taxon-name-part taxon-name-part-type="genus" reg="Tubeufia">Tubeufia</tp:taxon-name-part><tp:taxon-name-part taxon-name-part-type="species" reg="hainanensis">hainanensis</tp:taxon-name-part></tp:taxon-name></italic> resembles <italic><tp:taxon-name><tp:taxon-name-part taxon-name-part-type="genus" reg="Tubeufia">T.</tp:taxon-name-part><tp:taxon-name-part taxon-name-part-type="species" reg="parvispora">parvispora</tp:taxon-name-part></tp:taxon-name></italic> morphologically, with solitary, acropleurogenous, hyaline, helicoid conidia. However, <italic><tp:taxon-name><tp:taxon-name-part taxon-name-part-type="genus" reg="Tubeufia">Tubeufia</tp:taxon-name-part><tp:taxon-name-part taxon-name-part-type="species" reg="hainanensis">hainanensis</tp:taxon-name-part></tp:taxon-name></italic> can be distinguished from <italic><tp:taxon-name><tp:taxon-name-part taxon-name-part-type="genus" reg="Tubeufia">T.</tp:taxon-name-part><tp:taxon-name-part taxon-name-part-type="species" reg="parvispora">parvispora</tp:taxon-name-part></tp:taxon-name></italic> by its unbranched conidiophores (<xref ref-type="bibr" rid="B30">Lu et al. 2018b</xref>). <italic><tp:taxon-name><tp:taxon-name-part taxon-name-part-type="genus" reg="Tubeufia">Tubeufia</tp:taxon-name-part><tp:taxon-name-part taxon-name-part-type="species" reg="hainanensis">hainanensis</tp:taxon-name-part></tp:taxon-name></italic> formed a sister clade to <tp:taxon-name><tp:taxon-name-part taxon-name-part-type="genus" reg="Tubeufiaceae">Tubeufiaceae</tp:taxon-name-part></tp:taxon-name> (BBC 3512) with 85% <abbrev xmlns:xlink="http://www.w3.org/1999/xlink" xlink:title="Maximum likelihood" id="ABBRID0EOYBK" xlink:type="simple">ML</abbrev>/0.99 PP supports (Fig. <xref ref-type="fig" rid="F1">1</xref>), and the phylogeny indicated that it is distinct species.</p></tp:treatment-sec><tp:treatment-sec><!--Section generated to contain objects referenced in tp:taxon-treatment.--><fig id="F1" position="float" orientation="portrait"><object-id xmlns:xlink="http://www.w3.org/1999/xlink" content-type="doi" xlink:type="simple">10.3897/mycokeys.99.107606.figure1</object-id><object-id xmlns:xlink="http://www.w3.org/1999/xlink" content-type="arpha" xlink:type="simple">FD9B18BA-1850-5DEF-8E7E-49A25CFFA161</object-id><label>Figure 1.</label><caption><p>Phylogenetic tree generated from maximum likelihood (<abbrev xmlns:xlink="http://www.w3.org/1999/xlink" xlink:title="Maximum likelihood" id="ABBRID0E46AK" xlink:type="simple">ML</abbrev>) analysis based on a combined <abbrev xmlns:xlink="http://www.w3.org/1999/xlink" xlink:title="large ribosomal subunit" id="ABBRID0EBABK" xlink:type="simple">LSU</abbrev>, ITS, <italic>tef1α</italic>, and <italic>rpb2</italic> sequence data. The bootstrap support values of <abbrev xmlns:xlink="http://www.w3.org/1999/xlink" xlink:title="Maximum likelihood" id="ABBRID0EJABK" xlink:type="simple">ML</abbrev> are equal to or greater than 75%, and Bayesian posterior probabilities (PP) equal to or greater than 0.95 are given near the nodes as <abbrev xmlns:xlink="http://www.w3.org/1999/xlink" xlink:title="Maximum likelihood" id="ABBRID0ENABK" xlink:type="simple">ML</abbrev>/PP, respectively. <italic><tp:taxon-name><tp:taxon-name-part taxon-name-part-type="genus" reg="Acanthohelicospora">Acanthohelicospora</tp:taxon-name-part><tp:taxon-name-part taxon-name-part-type="species" reg="aurea">aurea</tp:taxon-name-part></tp:taxon-name></italic><abbrev xmlns:xlink="http://www.w3.org/1999/xlink" content-type="institution" xlink:title="Guizhou Culture Collection, China" id="ABBRID0E3ABK" xlink:type="simple">GZCC</abbrev> 16–0060 and <italic><tp:taxon-name><tp:taxon-name-part taxon-name-part-type="genus" reg="Acanthohelicospora">A.</tp:taxon-name-part><tp:taxon-name-part taxon-name-part-type="species" reg="guianensis">guianensis</tp:taxon-name-part></tp:taxon-name></italic> UAMH 1699 were used as outgroup taxa. The new species are indicated in red bold and newly generated sequences are indicated in black bold. “<sup>T</sup>” denotes ex-type strain. Symbols after generic names in <italic><tp:taxon-name><tp:taxon-name-part taxon-name-part-type="genus" reg="Tubeufia">Tubeufia</tp:taxon-name-part></tp:taxon-name></italic> indicate the habitats of taxa as explained in the phylogram.</p></caption><graphic xmlns:xlink="http://www.w3.org/1999/xlink" xlink:href="mycokeys-99-087-g001.jpg" position="float" orientation="portrait" xlink:type="simple" id="oo_892470.jpg"><uri content-type="original_file" xlink:type="simple">https://binary.pensoft.net/fig/892470</uri></graphic></fig></tp:treatment-sec><ref-list><ref id="B30"><mixed-citation xmlns:xlink="http://www.w3.org/1999/xlink" xlink:type="simple"><person-group><name name-style="western"><surname>Lu</surname><given-names>YZ</given-names></name><name name-style="western"><surname>Liu</surname><given-names>JK</given-names></name><name name-style="western"><surname>Hyde</surname><given-names>KD</given-names></name><name name-style="western"><surname>Jeewon</surname><given-names>R</given-names></name><name name-style="western"><surname>Kang</surname><given-names>JC</given-names></name><name name-style="western"><surname>Fan</surname><given-names>C</given-names></name><name name-style="western"><surname>Boonmee</surname><given-names>S</given-names></name><name name-style="western"><surname>Bhat</surname><given-names>DJ</given-names></name><name name-style="western"><surname>Luo</surname><given-names>ZL</given-names></name><name name-style="western"><surname>Lin</surname><given-names>CG</given-names></name><name name-style="western"><surname>Eungwanichayapant</surname><given-names>PD</given-names></name></person-group> (<year>2018b</year>) <article-title>A taxonomic reassessment of <tp:taxon-name><tp:taxon-name-part taxon-name-part-type="order">Tubeufiales</tp:taxon-name-part></tp:taxon-name> based on multi-locus phylogeny and morphology.</article-title><source>Fungal Diversity</source><volume>92</volume>(<issue>1</issue>): <fpage>131</fpage>–<lpage>344</lpage>. <ext-link xlink:href="10.1007/s13225-018-0411-y" ext-link-type="doi" xlink:type="simple">https://doi.org/10.1007/s13225-018-0411-y</ext-link></mixed-citation></ref></ref-list></tp:taxon-treatment>
