# Supplementary material for: ﻿Morphological and phylogenetic analyses reveal three new species and one new record of Tubeufia (Tubeufiales, Tubeufiaceae) from southern China
Source: MycoKeys. 2023 Aug 14;99:87–108. doi: 10.3897/mycokeys.99.107606 (PMC10442694; doi:10.3897/mycokeys.99.107606)
Supplement: XML Treatment for Tubeufia muriformis [file mycokeys.99.107606-treatment3.xml]

<!DOCTYPE tp:taxon-treatment
  PUBLIC "-//TaxonX//DTD Taxonomic Treatment Publishing DTD v0 20100105//EN" "tax-treatment-NSO.dtd">
<tp:taxon-treatment xmlns:tp="http://www.plazi.org/taxpub"><tp:treatment-meta><kwd-group><label>Taxon classification</label><kwd>
                <named-content content-type="kingdom">Fungi</named-content>
              </kwd><kwd>
                <named-content content-type="order">Tubeufiales</named-content>
              </kwd><kwd>
                <named-content content-type="family">Tubeufiaceae</named-content>
              </kwd></kwd-group><mixed-citation publication-type="journal"><person-group><name><surname>Ma</surname><given-names>Jian</given-names></name><name><surname>Zhang</surname><given-names>Li-Juan</given-names></name><name><surname>Boonmee</surname><given-names>Saranyaphat</given-names></name><name><surname>Xiao</surname><given-names>Xing-Juan</given-names></name><name><surname>Liu</surname><given-names>Ning-Guo</given-names></name><name><surname>Xiao</surname><given-names>Yuan-Pin</given-names></name><name><surname>Luo</surname><given-names>Zong-Long</given-names></name><name><surname>Lu</surname><given-names>Yong-Zhong</given-names></name></person-group><article-title>﻿Morphological and phylogenetic analyses reveal three new species and one new record of <italic><tp:taxon-name><tp:taxon-name-part taxon-name-part-type="genus" reg="Tubeufia">Tubeufia</tp:taxon-name-part></tp:taxon-name></italic> (<tp:taxon-name><tp:taxon-name-part taxon-name-part-type="order">Tubeufiales</tp:taxon-name-part></tp:taxon-name>, <tp:taxon-name><tp:taxon-name-part taxon-name-part-type="genus" reg="Tubeufiaceae">Tubeufiaceae</tp:taxon-name-part></tp:taxon-name>) from southern China</article-title><source>MycoKeys</source><day>14</day><month>08</month><year>2023</year><volume>99</volume><fpage>87</fpage><lpage>108</lpage><pub-id pub-id-type="doi">10.3897/mycokeys.99.107606</pub-id></mixed-citation></tp:treatment-meta><tp:nomenclature><label>﻿</label><tp:taxon-name>
              <object-id xmlns:xlink="http://www.w3.org/1999/xlink" content-type="arpha" xlink:type="simple">5AA521B9-F1AA-5894-ACC0-8BABCAAF3C8C</object-id>
              <tp:taxon-name-part taxon-name-part-type="genus" reg="Tubeufia">Tubeufia</tp:taxon-name-part>
              <tp:taxon-name-part taxon-name-part-type="species" reg="muriformis">muriformis</tp:taxon-name-part>
              <object-id xmlns:xlink="http://www.w3.org/1999/xlink" content-type="mycobank" xlink:type="simple">900506</object-id>
              <object-id xmlns:xlink="http://www.w3.org/1999/xlink" xlink:type="simple">Facesoffungi Number: FoF14267</object-id>
            </tp:taxon-name><tp:taxon-authority>J. Ma &amp; Y.Z. Lu</tp:taxon-authority><tp:taxon-status xmlns:xlink="http://www.w3.org/1999/xlink" xlink:type="simple">sp. nov.</tp:taxon-status><xref ref-type="fig" rid="F4">Fig. 4</xref></tp:nomenclature><tp:treatment-sec sec-type="etymology" id="SECID0EH1BK"><title>Etymology.</title><p>The epithet ‘‘<italic><tp:taxon-name><tp:taxon-name-part taxon-name-part-type="genus" reg="Tubeufia"/><tp:taxon-name-part taxon-name-part-type="species" reg="muriformis">muriformis</tp:taxon-name-part></tp:taxon-name></italic>’’ refers to the multi-septate conidia of this taxon.</p></tp:treatment-sec><tp:treatment-sec sec-type="Holotype" id="SECID0EX1BK"><title>Holotype.</title><p><named-content xmlns:xlink="http://www.w3.org/1999/xlink" content-type="dwc:institutional_code" xlink:title="Herbarium of Kunming Institute of Botany, Chinese Academy of Sciences" xlink:href="http://grbio.org/institution/kunming-institute-botany-chinese-academy-sciences" xlink:type="simple">HKAS</named-content> 128853.</p></tp:treatment-sec><tp:treatment-sec sec-type="description" id="SECID0EF2BK"><title>Description.</title><p><bold><italic>Saprobic</italic></bold> on decaying bamboo in a terrestrial habitat. <bold><italic>Sexual morph</italic></bold> Undetermined. <bold><italic>Asexual morph</italic></bold> Hyphomycetous, helicosporous. <bold><italic>Colonies</italic></bold> on natural substrate superficial, effuse, gregarious, white. <bold><italic>Mycelium</italic></bold> superficial, partly immersed, hyaline to pale brown, septate, branched hyphae, smooth, with masses of crowded, glistening conidia. <bold><italic>Conidiophores</italic></bold> macronematous, mononematous, straight or flexuous, simple, cylindrical, branched or unbranched, indistinctly septate, 13–36 μm long, 3.5–7.5 μm wide, hyaline, smooth-walled. <bold><italic>Conidiogenous cells</italic></bold> holoblastic, monoblastic, integrated, sympodial, terminal, cylindrical, truncate at apex after conidial secession, hyaline, smooth-walled. <bold><italic>Conidia</italic></bold> solitary, acrogenous, muriform, curved, 23–25 μm diam and conidial filament 11–15 μm wide (x̄ = 24 × 13 μm, n = 20), 16.5–58.5 μm long (x̄ = 49 μm, n = 20), composed of two rows of cells with pale, multi-septate, apical cells cylindrical, basal cells truncate, constricted at septae, tapering toward base and top of conidia, coiled <sup>1</sup>/<sub>4</sub>–1 times, not becoming loose in water, guttulate, hyaline to pale brown, thick-walled, smooth-walled.</p></tp:treatment-sec><tp:treatment-sec sec-type="description" id="SECID0EJ3BK"><title>Culture characteristics.</title><p>Conidia germinating water agar and producing germ tubes within 12 h. Growth on <abbrev xmlns:xlink="http://www.w3.org/1999/xlink" xlink:title="Potato Dextrose Agar" id="ABBRID0EP3BK" xlink:type="simple">PDA</abbrev> with a circular shape and umbonate surface and entire edge. Growth rate 42 mm diameter in 40 days at 25 °C with a pale brown surface.</p><fig id="F4" position="float" orientation="portrait"><object-id xmlns:xlink="http://www.w3.org/1999/xlink" content-type="doi" xlink:type="simple">10.3897/mycokeys.99.107606.figure4</object-id><object-id xmlns:xlink="http://www.w3.org/1999/xlink" content-type="arpha" xlink:type="simple">C497D7CE-CC87-5B27-9D90-C0C7441B4996</object-id><label>Figure 4.</label><caption><p><italic><tp:taxon-name><tp:taxon-name-part taxon-name-part-type="genus" reg="Tubeufia">Tubeufia</tp:taxon-name-part><tp:taxon-name-part taxon-name-part-type="species" reg="muriformis">muriformis</tp:taxon-name-part></tp:taxon-name></italic> (<named-content xmlns:xlink="http://www.w3.org/1999/xlink" content-type="dwc:institutional_code" xlink:title="Herbarium of Kunming Institute of Botany, Chinese Academy of Sciences" xlink:href="http://grbio.org/institution/kunming-institute-botany-chinese-academy-sciences" xlink:type="simple">HKAS</named-content> 128853, holotype) <bold>a, b</bold> colonies on the host surface <bold>c–e</bold> conidiophores, conidiogenous cells and conidia <bold>d, f–i</bold> conidiogenous cells <bold>k–o</bold> conidia <bold>j</bold> germinated conidium <bold>p, q</bold> colonies on <abbrev xmlns:xlink="http://www.w3.org/1999/xlink" xlink:title="Potato Dextrose Agar" id="ABBRID0E14BK" xlink:type="simple">PDA</abbrev>, <bold>p</bold> from above <bold>q</bold> from below. Scale bars: 20 μm (<bold>c–f, j–k</bold>); 10 μm (<bold>g–i, l–o</bold>).</p></caption><graphic xmlns:xlink="http://www.w3.org/1999/xlink" xlink:href="mycokeys-99-087-g004.jpg" position="float" orientation="portrait" xlink:type="simple" id="oo_892473.jpg"><uri content-type="original_file" xlink:type="simple">https://binary.pensoft.net/fig/892473</uri></graphic></fig></tp:treatment-sec><tp:treatment-sec sec-type="material" id="SECID0EL5BK"><title>Material examined.</title><p>China, Guizhou Province, Qianxinan Prefecture, Xianheping National Forest Park, <named-content xmlns:xlink="http://www.w3.org/1999/xlink" content-type="dwc:verbatimCoordinates" xlink:type="simple"><named-content content-type="geo-json" specific-use="{&#34;type&#34;:&#34;Point&#34;,&#34;coordinates&#34;:[106.050000,25.616667]}" id="NCID0EU5BK" xlink:type="simple">24°97′N, 105°63′E</named-content></named-content>, on submerged decaying wood in a freshwater stream, 16 March 2022, Jian Ma, XHP38 (<named-content xmlns:xlink="http://www.w3.org/1999/xlink" content-type="dwc:institutional_code" xlink:title="Herbarium of Kunming Institute of Botany, Chinese Academy of Sciences" xlink:href="http://grbio.org/institution/kunming-institute-botany-chinese-academy-sciences" xlink:type="simple">HKAS</named-content> 128853, holotype; <abbrev xmlns:xlink="http://www.w3.org/1999/xlink" content-type="institution" xlink:title="Herbarium of Guizhou Academy of Agriculture Sciences" id="ABBRID0EA6BK" xlink:type="simple">GZAAS</abbrev> 22-2039, isotype), ex-type living cultures <abbrev xmlns:xlink="http://www.w3.org/1999/xlink" content-type="institution" xlink:title="China General Microbiological Culture Collection Center" id="ABBRID0EF6BK" xlink:type="simple">CGMCC</abbrev>, <abbrev xmlns:xlink="http://www.w3.org/1999/xlink" content-type="institution" xlink:title="Guizhou Culture Collection, China" id="ABBRID0EK6BK" xlink:type="simple">GZCC</abbrev> 22–2039; <italic>Ibid.</italic>, XHP64 (<abbrev xmlns:xlink="http://www.w3.org/1999/xlink" content-type="institution" xlink:title="Herbarium of Guizhou Academy of Agriculture Sciences" id="ABBRID0ER6BK" xlink:type="simple">GZAAS</abbrev> 23–0594, paratype), living culture <abbrev xmlns:xlink="http://www.w3.org/1999/xlink" content-type="institution" xlink:title="Guizhou Culture Collection, China" id="ABBRID0EW6BK" xlink:type="simple">GZCC</abbrev> 23–0591.</p></tp:treatment-sec><tp:treatment-sec sec-type="notes" id="SECID0E26BK"><title>Notes.</title><p><italic><tp:taxon-name><tp:taxon-name-part taxon-name-part-type="genus" reg="Tubeufia">Tubeufia</tp:taxon-name-part><tp:taxon-name-part taxon-name-part-type="species" reg="muriformis">muriformis</tp:taxon-name-part></tp:taxon-name></italic> shares morphological similarities with <italic><tp:taxon-name><tp:taxon-name-part taxon-name-part-type="genus" reg="Xenosporium">Xenosporium</tp:taxon-name-part><tp:taxon-name-part taxon-name-part-type="species" reg="helicominum">helicominum</tp:taxon-name-part></tp:taxon-name></italic>, characterized by the presence of mononematous, straight or flexuous conidiophores, monoblastic, terminal, cylindrical conidiogenous cells, and muriform, curved, hyaline to pale-brown conidia. However, <italic><tp:taxon-name><tp:taxon-name-part taxon-name-part-type="genus" reg="Tubeufia">T.</tp:taxon-name-part><tp:taxon-name-part taxon-name-part-type="species" reg="muriformis">muriformis</tp:taxon-name-part></tp:taxon-name></italic> can be distinguished from <italic><tp:taxon-name><tp:taxon-name-part taxon-name-part-type="genus" reg="Xenosporium">X.</tp:taxon-name-part><tp:taxon-name-part taxon-name-part-type="species" reg="helicominum">helicominum</tp:taxon-name-part></tp:taxon-name></italic> with its branched conidiophores and larger conidia (23–25 × 11–15 μm vs. 14–16.5 × 5.5–6.5 µm; <xref ref-type="bibr" rid="B56">Zhao et al. 2007</xref>). Moreover, <italic><tp:taxon-name><tp:taxon-name-part taxon-name-part-type="genus" reg="Tubeufia">T.</tp:taxon-name-part><tp:taxon-name-part taxon-name-part-type="species" reg="muriformis">muriformis</tp:taxon-name-part></tp:taxon-name></italic> differs from other <italic><tp:taxon-name><tp:taxon-name-part taxon-name-part-type="genus" reg="Tubeufia">Tubeufia</tp:taxon-name-part></tp:taxon-name></italic> species in that it has muriform, curved conidia (<xref ref-type="bibr" rid="B30">Lu et al. 2018b</xref>).</p><p>The phylogenetic analysis indicated that <italic><tp:taxon-name><tp:taxon-name-part taxon-name-part-type="genus" reg="Tubeufia">Tubeufia</tp:taxon-name-part><tp:taxon-name-part taxon-name-part-type="species" reg="muriformis">muriformis</tp:taxon-name-part></tp:taxon-name></italic> formed a closely related clade with <italic><tp:taxon-name><tp:taxon-name-part taxon-name-part-type="genus" reg="Tubeufia">T.</tp:taxon-name-part><tp:taxon-name-part taxon-name-part-type="species" reg="bambusicola">bambusicola</tp:taxon-name-part></tp:taxon-name></italic>, supported by <abbrev xmlns:xlink="http://www.w3.org/1999/xlink" xlink:title="Maximum likelihood" id="ABBRID0E6CCK" xlink:type="simple">ML</abbrev> bootstrap value of 100% and PP of 1.00. This phylogenetic relationship confirms that <italic><tp:taxon-name><tp:taxon-name-part taxon-name-part-type="genus" reg="Tubeufia">Tubeufia</tp:taxon-name-part><tp:taxon-name-part taxon-name-part-type="species" reg="muriformis">muriformis</tp:taxon-name-part></tp:taxon-name></italic> and <italic><tp:taxon-name><tp:taxon-name-part taxon-name-part-type="genus" reg="Tubeufia">T.</tp:taxon-name-part><tp:taxon-name-part taxon-name-part-type="species" reg="bambusicola">bambusicola</tp:taxon-name-part></tp:taxon-name></italic> are distinct species, as demonstrated by the phylogenetic tree.</p></tp:treatment-sec><ref-list><ref id="B56"><mixed-citation xmlns:xlink="http://www.w3.org/1999/xlink" xlink:type="simple"><person-group><name name-style="western"><surname>Zhao</surname><given-names>GZ</given-names></name><name name-style="western"><surname>Liu</surname><given-names>XZ</given-names></name><name name-style="western"><surname>Wu</surname><given-names>WP</given-names></name></person-group> (<year>2007</year>) <article-title>Helicosporous hyphomycetes from China.</article-title><source>Fungal Diversity</source><volume>26</volume>: <fpage>313</fpage>–<lpage>524</lpage>.</mixed-citation></ref><ref id="B30"><mixed-citation xmlns:xlink="http://www.w3.org/1999/xlink" xlink:type="simple"><person-group><name name-style="western"><surname>Lu</surname><given-names>YZ</given-names></name><name name-style="western"><surname>Liu</surname><given-names>JK</given-names></name><name name-style="western"><surname>Hyde</surname><given-names>KD</given-names></name><name name-style="western"><surname>Jeewon</surname><given-names>R</given-names></name><name name-style="western"><surname>Kang</surname><given-names>JC</given-names></name><name name-style="western"><surname>Fan</surname><given-names>C</given-names></name><name name-style="western"><surname>Boonmee</surname><given-names>S</given-names></name><name name-style="western"><surname>Bhat</surname><given-names>DJ</given-names></name><name name-style="western"><surname>Luo</surname><given-names>ZL</given-names></name><name name-style="western"><surname>Lin</surname><given-names>CG</given-names></name><name name-style="western"><surname>Eungwanichayapant</surname><given-names>PD</given-names></name></person-group> (<year>2018b</year>) <article-title>A taxonomic reassessment of <tp:taxon-name><tp:taxon-name-part taxon-name-part-type="order">Tubeufiales</tp:taxon-name-part></tp:taxon-name> based on multi-locus phylogeny and morphology.</article-title><source>Fungal Diversity</source><volume>92</volume>(<issue>1</issue>): <fpage>131</fpage>–<lpage>344</lpage>. <ext-link xlink:href="10.1007/s13225-018-0411-y" ext-link-type="doi" xlink:type="simple">https://doi.org/10.1007/s13225-018-0411-y</ext-link></mixed-citation></ref></ref-list></tp:taxon-treatment>
