# Supplementary material for: ﻿Morphological and phylogenetic analyses reveal three new species and one new record of Tubeufia (Tubeufiales, Tubeufiaceae) from southern China
Source: MycoKeys. 2023 Aug 14;99:87–108. doi: 10.3897/mycokeys.99.107606 (PMC10442694; doi:10.3897/mycokeys.99.107606)
Supplement: XML Treatment for Tubeufia cocois [file mycokeys.99.107606-treatment4.xml]

<!DOCTYPE tp:taxon-treatment
  PUBLIC "-//TaxonX//DTD Taxonomic Treatment Publishing DTD v0 20100105//EN" "tax-treatment-NSO.dtd">
<tp:taxon-treatment xmlns:tp="http://www.plazi.org/taxpub"><tp:treatment-meta><kwd-group><label>Taxon classification</label><kwd>
                <named-content content-type="kingdom">Fungi</named-content>
              </kwd><kwd>
                <named-content content-type="order">Tubeufiales</named-content>
              </kwd><kwd>
                <named-content content-type="family">Tubeufiaceae</named-content>
              </kwd></kwd-group><mixed-citation publication-type="journal"><person-group><name><surname>Ma</surname><given-names>Jian</given-names></name><name><surname>Zhang</surname><given-names>Li-Juan</given-names></name><name><surname>Boonmee</surname><given-names>Saranyaphat</given-names></name><name><surname>Xiao</surname><given-names>Xing-Juan</given-names></name><name><surname>Liu</surname><given-names>Ning-Guo</given-names></name><name><surname>Xiao</surname><given-names>Yuan-Pin</given-names></name><name><surname>Luo</surname><given-names>Zong-Long</given-names></name><name><surname>Lu</surname><given-names>Yong-Zhong</given-names></name></person-group><article-title>﻿Morphological and phylogenetic analyses reveal three new species and one new record of <italic><tp:taxon-name><tp:taxon-name-part taxon-name-part-type="genus" reg="Tubeufia">Tubeufia</tp:taxon-name-part></tp:taxon-name></italic> (<tp:taxon-name><tp:taxon-name-part taxon-name-part-type="order">Tubeufiales</tp:taxon-name-part></tp:taxon-name>, <tp:taxon-name><tp:taxon-name-part taxon-name-part-type="genus" reg="Tubeufiaceae">Tubeufiaceae</tp:taxon-name-part></tp:taxon-name>) from southern China</article-title><source>MycoKeys</source><day>14</day><month>08</month><year>2023</year><volume>99</volume><fpage>87</fpage><lpage>108</lpage><pub-id pub-id-type="doi">10.3897/mycokeys.99.107606</pub-id></mixed-citation></tp:treatment-meta><tp:nomenclature><label>﻿</label><tp:taxon-name>
              <object-id xmlns:xlink="http://www.w3.org/1999/xlink" content-type="arpha" xlink:type="simple">86FDC482-A653-5E51-B31C-A04A6B026739</object-id>
              <tp:taxon-name-part taxon-name-part-type="genus" reg="Tubeufia">Tubeufia</tp:taxon-name-part>
              <tp:taxon-name-part taxon-name-part-type="species" reg="cocois">cocois</tp:taxon-name-part>
              <object-id xmlns:xlink="http://www.w3.org/1999/xlink" content-type="mycobank" xlink:type="simple">555070</object-id>
              <object-id xmlns:xlink="http://www.w3.org/1999/xlink" xlink:type="simple">Facesoffungi Number: FoF10576</object-id>
            </tp:taxon-name><tp:taxon-authority>X.G. Tian &amp; Tibpromma et al. Journal of Fungi 8: 22 (2021).</tp:taxon-authority><xref ref-type="fig" rid="F5">Fig. 5</xref></tp:nomenclature><tp:treatment-sec sec-type="description" id="SECID0EPFCK"><title>Description.</title><p><bold><italic>Saprobic</italic></bold> on submerged decaying wood in a freshwater stream. <bold><italic>Sexual morph</italic></bold> Undetermined. <bold><italic>Asexual morph</italic></bold> Hyphomycetous, helicosporous. <bold><italic>Colonies</italic></bold> on natural substrate superficial, effuse, gregarious, white. <bold><italic>Mycelium</italic></bold> superficial and partly immersed, hyaline, septate, branched hyphae, smooth, with glistening conidia. <bold><italic>Conidiophores</italic></bold> macronematous, mononematous, straight or slightly flexuous, cylindrical, unbranched, septate, 33–85 μm long, 5–7.5 μm wide (x̄ = 48.5 × 6 μm, n = 20), the lower part pale brown and the upper part hyaline, smooth-walled. <bold><italic>Conidiogenous cells</italic></bold> holoblastic, polyblastic, integrated, sympodial, terminal, cylindrical, denticulate, with a tooth-like protrusion, 1.5–4 μm long, 1.5–2.5 μm wide, truncate at apex after conidial secession, 4.5–10.5 μm long, 4.5–6 μm wide (x̄ = 8.5 × 5.5 μm, n = 20), hyaline, smooth-walled. <bold><italic>Conidia</italic></bold> solitary, acropleurogenous, helicoid, rounded at tip, 23–29 μm diam and conidial filament 4–6.5 μm wide (x̄ = 26 × 5.5 μm, n = 30), 100.5–138 μm long (x̄ = 118 μm, n = 25), indistinctly septate, coiled 2–2<sup>1</sup>/<sub>2</sub> times, not becoming loose in water, guttulate, hyaline, smooth-walled.</p><fig id="F5" position="float" orientation="portrait"><object-id xmlns:xlink="http://www.w3.org/1999/xlink" content-type="doi" xlink:type="simple">10.3897/mycokeys.99.107606.figure5</object-id><object-id xmlns:xlink="http://www.w3.org/1999/xlink" content-type="arpha" xlink:type="simple">E60B1AA2-F9CC-566E-A113-29269321EA06</object-id><label>Figure 5.</label><caption><p><italic><tp:taxon-name><tp:taxon-name-part taxon-name-part-type="genus" reg="Tubeufia">Tubeufia</tp:taxon-name-part><tp:taxon-name-part taxon-name-part-type="species" reg="cocois">cocois</tp:taxon-name-part></tp:taxon-name></italic> (<abbrev xmlns:xlink="http://www.w3.org/1999/xlink" content-type="institution" xlink:title="Herbarium of Guizhou Academy of Agriculture Sciences" id="ABBRID0EGHCK" xlink:type="simple">GZAAS</abbrev> 22–2038) <bold>a, b</bold> colonies on the host surface <bold>c–f</bold> conidiophores and conidiogenous cells <bold>g–j</bold> conidiogenous cells <bold>l–q</bold> conidia <bold>k</bold> germinated conidium <bold>r, s</bold> colonies on <abbrev xmlns:xlink="http://www.w3.org/1999/xlink" xlink:title="Potato Dextrose Agar" id="ABBRID0EXHCK" xlink:type="simple">PDA</abbrev>, <bold>r</bold> from above <bold>s</bold> from below. Scale bars: 20 μm (<bold>c, d, f</bold>); 10 μm (<bold>e, g–q</bold>).</p></caption><graphic xmlns:xlink="http://www.w3.org/1999/xlink" xlink:href="mycokeys-99-087-g005.jpg" position="float" orientation="portrait" xlink:type="simple" id="oo_892474.jpg"><uri content-type="original_file" xlink:type="simple">https://binary.pensoft.net/fig/892474</uri></graphic></fig></tp:treatment-sec><tp:treatment-sec sec-type="description" id="SECID0EIICK"><title>Culture characteristics.</title><p>Conidia germinating on water agar and producing germ tubes within 8 h. Colonies on <abbrev xmlns:xlink="http://www.w3.org/1999/xlink" xlink:title="Potato Dextrose Agar" id="ABBRID0EOICK" xlink:type="simple">PDA</abbrev> circular with flat surface and undulate edge. Growth rate 26 mm diameter in 35 days at 25 °C, with a dark brown to black surface.</p></tp:treatment-sec><tp:treatment-sec sec-type="material" id="SECID0ESICK"><title>Material examined.</title><p>China, Hainan Province, Qiongzhong Li and Miao Autonomous County, Baihualing Rainforest cultural tourism area, <named-content xmlns:xlink="http://www.w3.org/1999/xlink" content-type="dwc:verbatimCoordinates" xlink:type="simple"><named-content content-type="geo-json" specific-use="{&#34;type&#34;:&#34;Point&#34;,&#34;coordinates&#34;:[110.366667,19.633333]}" id="NCID0E2ICK" xlink:type="simple">18°98′N, 109°82′E</named-content></named-content>, on rotting wood in a freshwater stream, 29 December 2021, Jian Ma, BH5 (<abbrev xmlns:xlink="http://www.w3.org/1999/xlink" content-type="institution" xlink:title="Herbarium of Guizhou Academy of Agriculture Sciences" id="ABBRID0E6ICK" xlink:type="simple">GZAAS</abbrev> 22–2038), living culture <abbrev xmlns:xlink="http://www.w3.org/1999/xlink" content-type="institution" xlink:title="Guizhou Culture Collection, China" id="ABBRID0EEJCK" xlink:type="simple">GZCC</abbrev> 22–2038.</p></tp:treatment-sec><tp:treatment-sec sec-type="notes" id="SECID0EJJCK"><title>Notes.</title><p><xref ref-type="bibr" rid="B47">Tian et al. (2022)</xref> introduced <italic><tp:taxon-name><tp:taxon-name-part taxon-name-part-type="genus" reg="Tubeufia">Tubeufia</tp:taxon-name-part><tp:taxon-name-part taxon-name-part-type="species" reg="cocois">cocois</tp:taxon-name-part></tp:taxon-name></italic> from the dead leaves of <italic><tp:taxon-name><tp:taxon-name-part taxon-name-part-type="genus" reg="Cocos">Cocos</tp:taxon-name-part><tp:taxon-name-part taxon-name-part-type="species" reg="nucifera">nucifera</tp:taxon-name-part></tp:taxon-name></italic> in Thailand. Our newly isolated strain (<abbrev xmlns:xlink="http://www.w3.org/1999/xlink" content-type="institution" xlink:title="Guizhou Culture Collection, China" id="ABBRID0EJKCK" xlink:type="simple">GZCC</abbrev> 22–2038) clusters with <italic><tp:taxon-name><tp:taxon-name-part taxon-name-part-type="genus" reg="Tubeufia">T.</tp:taxon-name-part><tp:taxon-name-part taxon-name-part-type="species" reg="cocois">cocois</tp:taxon-name-part></tp:taxon-name></italic> (MFLUCC 22–0001) with 93% <abbrev xmlns:xlink="http://www.w3.org/1999/xlink" xlink:title="Maximum likelihood" id="ABBRID0EZKCK" xlink:type="simple">ML</abbrev>/1.00 PP support. Morphologically, our new isolate shares the same morphological characteristics with the holotype (MFLU 21–0192) of <italic><tp:taxon-name><tp:taxon-name-part taxon-name-part-type="genus" reg="Tubeufia">T.</tp:taxon-name-part><tp:taxon-name-part taxon-name-part-type="species" reg="cocois">cocois</tp:taxon-name-part></tp:taxon-name></italic>, thus we identified our new isolate as <italic><tp:taxon-name><tp:taxon-name-part taxon-name-part-type="genus" reg="Tubeufia">T.</tp:taxon-name-part><tp:taxon-name-part taxon-name-part-type="species" reg="cocois">cocois</tp:taxon-name-part></tp:taxon-name></italic>. This is the first discovery of this species in a freshwater habitat and the first discovery of this species in China.</p></tp:treatment-sec><ref-list><ref id="B47"><mixed-citation xmlns:xlink="http://www.w3.org/1999/xlink" xlink:type="simple"><person-group><name name-style="western"><surname>Tian</surname><given-names>XG</given-names></name><name name-style="western"><surname>Karunarathna</surname><given-names>SC</given-names></name><name name-style="western"><surname>Xu</surname><given-names>RJ</given-names></name><name name-style="western"><surname>Lu</surname><given-names>YZ</given-names></name><name name-style="western"><surname>Suwannarach</surname><given-names>N</given-names></name><name name-style="western"><surname>Mapook</surname><given-names>A</given-names></name><name name-style="western"><surname>Bao</surname><given-names>DF</given-names></name><name name-style="western"><surname>Xu</surname><given-names>JC</given-names></name><name name-style="western"><surname>Tibpromma</surname><given-names>S</given-names></name></person-group> (<year>2022</year>) <article-title>Three new species, two new records and four new collections of <tp:taxon-name><tp:taxon-name-part taxon-name-part-type="genus">Tubeufiaceae</tp:taxon-name-part></tp:taxon-name> from Thailand and China.</article-title><source>Journal of <tp:taxon-name><tp:taxon-name-part taxon-name-part-type="kingdom">Fungi</tp:taxon-name-part></tp:taxon-name></source><volume>8</volume>(<issue>2</issue>): <fpage>206</fpage>. <ext-link xlink:href="10.3390/jof8020206" ext-link-type="doi" xlink:type="simple">https://doi.org/10.3390/jof8020206</ext-link></mixed-citation></ref></ref-list></tp:taxon-treatment>
